# Supplementary material for: Comprehension of the age-dependent gut and brain interaction of honey bee workers by integration of multi omics approaches
Source: J Adv Res. 2025 Jul 30;82:469–83. doi: 10.1016/j.jare.2025.07.045 (PMC13001044; doi:10.1016/j.jare.2025.07.045)
Supplement: Supplementary Data 1 [file mmc1.xlsx]

## Sheet: S1
S1: Amino acid and biogenic amine concentrations in worker guts (µM). H refers to hive origin and D to age of worker (in days). IHW = in-hive worker, NF = new forager, EF = experienced forager.
sample_name	Glycine	Alanine	Serine	Valine	Threonine	Leucine	Isoleucine	Asparagine	Aspartate	Glutamate	Glutamine	Methionine	Histidine	Phenylalanine	Arginine	Serotonin	Tyrosine	Tryptophan	Ornithine	Lysine	GABA	Octopamine	Citrulline	Dopamine	Kynurenine	Tyramine
H1_D0_1	425	360	276	277	207	441	281	272	171	599	411	63.4	83.7	191	285	0.0843	266	101	2.91	352	64.9	0.0718	0.746	0.0993	6.43	0.0317
H1_D0_2	609	428	306	391	270	476	305	295	368	1360	834	71.5	144	165	349	0.088	292	93.8	5.5	419	95.9	0.0773	0.757	0.333	3.9	0.0299
H1_D0_3	579	503	343	376	249	580	343	336	327	1340	503	89.8	112		334	0.0643	348	120	3.44	361	281	0.0644	0.707	0.125	3.14	0.0391
H1_D0_4	390	332	221	182	161	320	186	189	308	948	251	49.5	77.6	156	235	0.0801	234	89.5	3.31	304	234	0.0618	0.642	0.573	4	0.0574
H1_D0_5	434	546	295	282	216	450	261	274	308	1050	382	63.6	89.5	182	265	0.0598	304	87.7	2.69	344	115	0.116	0.742	0.226	3.43	0.00906
H2_D0_1	297	322	250	223	179	430	256	255	137	440	267	61.4	71.2	214	202	0.0898	262	93.5	1.71	189	83.1	0.0474	0.505	0.194	5.96	0.108
H2_D0_2	401	383	317	346	239	509	317	290	182	531	425	66.8	95.2	205	297	0.0476	351	109	2.97	324	8.82	0.0458	0.63	0.0727	6.77	0.000922
H2_D0_3	323	283	199	186	169	335	204	206	133	407	277	47.9	68.8	161	215	0.0648	242	79.5	2.95	253	84.3	0.0866	0.413	0.29	4.73	0.0707
H2_D0_4	352	313	225	197	187	357	227	214	147	432	329	46.9	65.5	156	226	0.0699	226	80.7	2.85	285	30.5	0.0794	0.488	0.354	6.61	0.0534
H2_D0_5	266	250	203	148	134	271	166	165	152	341	208	43.9	50.4	133	238	0.063	217	73.1	2.71	250	55.4	0.0737	0.447	0.146	6.82	0.0129
H3_D0_1	318	255	221	241	161	406	255	233	167	436	276	57.1	69.4	164	203	0.087	244	99.5	1.57	138	174	0.0868	0.485	0.313	8.25	0.0661
H3_D0_2	294	242	183	196	132	296	169	174	163	390	293	41.1	56.7	122	201	0.0746	205	73.1	2.46	258	107	0.0895	0.853	0.0706	6.29	0.0409
H3_D0_3	288	237	181	171	124	286	165	165	184	412	285	43.2	55.3	119	206	0.0879	217	62.6	2.74	285	28.2	0.127	0.716	0.411	6.65	0.0435
H3_D0_4	329	302	191	193	155	334	200	194	212	600	259	47.3	61.6	125	217	0.0802	212	81.5	2.13	267	172	0.08	0.698	0.29	4.45	0.0414
H3_D0_5	321	302	182	182	129	289	177	178	244	496	226	45.6	50.2	117	219	0.102	200	74.3	2.42	250	86.7	0.158	0.785	0.155	5.01	0.046
H1_D1_1	293	222	178	176	124	294	198	187	182	363	242	38.5	62.3	139	169	0.168	180	96.6	1.67	91.3	93	0.0724	1.24	1.27	61.5	0.684
H1_D1_2	256	259	165	221	116	364	226	216	155	355	208	39.5	61	142	136	0.116	166	66.8	1.29	108	136	0.111	0.858	0.852	27.2	0.172
H1_D1_3	333	323	218	325	173	466	314	282	368	894	273	59	95.8	166	209	0.214	190	85.8	4.1	164	140	0.127	8.06	0.696	17.1	0.225
H1_D1_4	248	239	150	162	115	300	183	174	175	335	236	41.6	58	129	146	0.221	164	76.2	3.25	78.2	59.6	0.0834	3.37	0.989	23.2	1.59
H1_D1_5	266	232	179	189	118	297	191	168	189	311	234	31.4	75	115	142	0.202	140	69.6	3.44	81.9	123	0.077	15.4	2.29	35.1	1.46
H2_D1_1	215	122	121	127	90.4	197	117	118	136	229	175	24.8	41.4	99.4	108	0.171	114	52.7	1.78	59.9	82.6	0.115	1.66	1.7	25.5	1.26
H2_D1_2	354	309	205	283	163	432	263	250	323	898	250	51.1	73.8	148	157	0.108	166	71.9	1.78	144	277	0.109	0.778	0.782	12.7	0.401
H2_D1_3	227	181	140	197	107	334	206	200	190	349	212	41.9	53.1	133	147	0.157	132	60.8	1.85	107	101	0.388	1.7	1.08	27.7	0.601
H2_D1_4	242	172	143	163	110	287	176	167	141	263	185	32.7	48.7	116	129	0.173	118	58.5	1.27	75.3	127	0.0962	1.04	1.68	16.1	0.623
H2_D1_5	244	184	179	185	139	305	186	175	187	328	221	40.5	73.5	126	135	0.166	124	60.7	4.12	62.5	143	0.086	8.15	1.17	15.7	0.447
H3_D1_1	400	508	315	491	279	788	491	476	291	756	381	103	116		233	0.166	321	98.4	2.32	303	116	0.0646	1.33	0.231	6.68	0.606
H3_D1_2	234	216	197	215	154	389	229	221	144	386	222	49.4	60.9	160	154	0.113	220	67.4	1.26	116	16.8	0.116	0.421	0.65	11.3	0.172
H3_D1_3	333	383	219	329	204	553	331	324	255	664	282	63.2	89.2	185	176	0.196	223	77.6	1.88	187	99.9	0.208	1.26	1.58	10.8	0.681
H3_D1_4	315	353	235	276	194	524	321	314	217	512	266	65.6	76.1	207	205	0.176	247	93.6	1.62	156	14.4	0.0463	1.03	0.369	17.9	0.645
H3_D1_5	335	409	241	458	228	697	430	412	339	831	373	73.6	111	226	224	0.309	217	87.5	17.2	206	63.4	0.115	3.87	0.561	11.7	0.898
H1_D3_1	462	432	263	351	250	523	357	340	591	1400	531	59.5	214	132	218	0.249	160	68.2	127	260	198	0.245	26.7	2.55	3.42	0.914
H1_D3_2	524	450	208	565	227	694	491	473	480	1180	653	62.1	405	158	190	0.23	162	80.5	268	305	213	0.221	61	3.35	9.67	1.46
H1_D3_3	282	231	174	160	155	293	194	182	238	405	235	37	113	101	122	0.339	107	49.7	34	90.1	54.4	0.169	15.8	5.11	4.06	2.81
H1_D3_4	339	252	193	197	175	330	222	198	385	589	324	41.3	147	98.6	140	0.176	123	49.5	93.7	108	224	0.256	29.3	2.4	7.77	1.26
H1_D3_5	390	393	229	260	205	424	273	263	502	1060	363	53.7	169	105	166	0.258	130	58	144	169	148	0.247	29.2	2.66	7.84	2.38
H2_D3_1	494	450	282	453	257	742	436	448	706	1250	400	70.8	153	171	210	0.278	161	68.6	99.6	254	365	0.338	63.5	2.24	21.9	0.822
H2_D3_2	189	132	116	126	114	229	139	131	169	246	156	26.4	53.2	76.4	84.4	0.229	79.8	40.7	42.5	59.2	84.6	0.159	27.7	2.42	5.42	1.04
H2_D3_3	260	238	177	210	147	381	242	219	248	385	200	39	56.7	101	130	0.304	91.4	53.2	27.4	84.9	208	0.151	22.7	3.16	12.6	1.83
H2_D3_4	222	129	129	128	121	207	131	131	196	284	198	29	63	79.6	91.5	0.28	79.2	45.2	24.8	58.7	102	0.147	20.2	2.93	5.76	1.29
H2_D3_5	430	396	218	362	221	541	303	309	611	1220	361	51.5	135	115	156	0.232	131	70.2	162	208	563	0.215	32.4	2.48	4.82	1.03
H3_D3_1	258	292	160	242	160	463	285	272	354	576	233	54.7	302	134	119	0.268	154	53.5	64.4	116	315	0.0679	13.9	1.74	12.8	0.82
H3_D3_2	256	284	158	272	158	535	324	311	308	621	242	53.8	70.4	147	131	0.241	177	75.8	4.1	132	568	0.085	14	1.91	6.57	1.13
H3_D3_3	161	128	108	92	103	197	122	120	147	247	143	24.9	121	80.9	71.7	0.157	86.6	45.2	19.9	49.3	152	0.0857	13.2	1.06	16.5	0.467
H3_D3_4	241	245	160	201	160	404	236	232	228	430	252	47.3	169	125	116	0.182	154	73.1	17.1	115	413	0.11	6.5	1.68	3.9	0.943
H3_D3_5	315	401	189	376	194	675	406	391	364	653	308	72.5	193	170	153	0.207	191	91	35	226	607	0.102	8.54	2.28	1.98	1.49
H1_D5_1	333	265	128	207	138	303	198	181	532	738	246	39.7	228	72.1	100	0.291	90.1	34.6	128	120	291	0.325	21	3.04	2.12	1.91
H1_D5_2	279	265	133	163	124	246	161	153	506	672	231	25.8	178	67.6	86.3	0.341	66.5	37.2	86.8	131	143	0.375	30.3	4.07	4.34	2.9
H1_D5_3	402	307	134	223	149	308	198	193	719	934	322	36.9	104	76.1	136	0.356	86.9	31	169	178	344	0.333	23.7	3.37	2.62	1.89
H1_D5_4	311	331	149	250	146	358	265	236	678	1010	299	43.2	114	81.4	110	0.298	93.2	35	141	141	291	0.338	29.8	3.81	0.617	2.71
H1_D5_5	326	231	191	262	172	397	260	248	450	777	359	48.3	255	116	159	0.233	137	42	44.9	98.4	203	1.66	16.3	1.45	3.51	0.838
H2_D5_1	173	142	66.9	96.8	59.9	176	104	98.4	225	182	80	17.6	49.1	46.2	42.6	0.349	37.9	27.4	49.1	58.3	207	0.234	20.1	3.98	12.7	1.5
H2_D5_2	145	114	84.9	84.8	73.4	143	89.7	84.8	196	189	139	17.6	64.6	51.1	61	0.197	50.5	23.1	23.2	42.5	93.6	0.244	10.1	2.8	7.36	0.851
H2_D5_3	234	202	87.9	243	87.5	331	206	197	227	259	139	32.6	122	75.3	65.6	0.285	79.7	32.2	73.8	101	283	0.25	17	3.01	14.6	1.11
H2_D5_4	117	62.5	61.7	47.4	51.8	80.1	49.1	48.3	149	135	74	11.1	32.2	28.9	40	0.196	27.9	14.7	19.1	25.2	57.6	0.161	8.93	3.22	6.86	1.03
H2_D5_5	307	246	148	193	138	304	186	182	355	694	265	36.7	98.3	74	113	0.174	75.6	38.3	7.07	93.2	425	0.396	12.1	1.98	9.99	0.189
H3_D5_1	217	214	92.2	179	95.6	325	227	206	203	432	158	37.1	50.6	84.6	72.7	0.226	95.2	48.3	8.75	79.4	472	0.217	3.3	2.18	1.28	0.956
H3_D5_2	245	256	104	231	114	375	263	246	195	503	171	48.7	153	97.3	80.8	0.195	118	51.1	40.8	108	706	0.106	4.48	1.49	1.36	0.783
H3_D5_3	215	204	78.9	148	87	277	215	178	145	272	131	33.3	30.9	77.1	66.1	0.299	78.1	34.5	1.93	66.7	478	0.765	2.8	2.91	2.91	0.862
H3_D5_4	158	107	72.5	106	68.4	193	146	126	139	204	113	24	23.6	68.6	62.1	0.238	66.5	33.4	1.19	32.8	250	0.19	3.1	1.7	3.79	0.563
H3_D5_5	182	180	82.8	187	90.7	316	240	210	112	264	118	33.6	27.7	91.4	60.7	0.159	89.7	41.1	9.56	61.6	672	0.272	4.52	3.57	2.84	0.919
H1_IHW_1	239	220	140	228	135	364	253	233	295	708	240	39.1	168	108	100	0.312	99.7	31.1	5.28	123	162	0.326	7.99	2.39	8.5	1.78
H1_IHW_2	177	149	62.9	97.8	75.4	123	87.7	82.5	588	618	167	23.4	107	40.6	70.5	0.681	46.5	14.2	36.9	117	76.4	1.05	13.2	6.42	9.18	3.51
H1_IHW_3	270	225	118	171	117	249	166	150	327	590	191	31.3	125	70.2	93.5	0.159	82.3	28.3	23.3	108	488	0.384	7.15	2.76	3.2	1.13
H1_IHW_4	330	424	158	268	169	385	246	237	562	1290	298	48.5	129	88	117	0.278	92	27.4	9.75	338	490	0.305	8.8	2.66	1.09	1.18
H1_IHW_5	243	342	162	336	151	387	267	225	286	905	379	50.6	133	89.9	110	0.212	114	34.6	31.8	147	329	0.43	11.9	1.1	2.07	0.852
H2_IHW_1	299	316	153	187	151	316	211	205	400	987	268	41.3	69.8	85.1	119	0.164	95	31.5	3.24	160	648	0.355	2.38	0.582	1.35	0.184
H2_IHW_2	280	213	148	189	145	287	192	184	295	888	243	35	143	87.8	119	0.165	93	34.6	8.43	105	533	0.27	5.8	0.744	3.71	0.18
H2_IHW_3	291	269	128	193	130	291	197	180	457	830	241	36.8	178	75.3	101	0.183	89.2	35	13.8	107	848	0.292	7.2	1.54	5.16	0.426
H2_IHW_4	176	123	111	103	91.4	179	128	120	94.3	229	210	24.6	47.9	82.9	104	0.165	85.5	24.7	2.53	69.8	162	0.341	4.45	0.0907	1.52	0.285
H2_IHW_5	363	470	193	372	206	551	383	341	410	1150	289	57	109	117	134	0.285	142	41.7	34.3	222	828	0.251	5.6	2.7	3.86	0.66
H3_IHW_1	226	237	115	212	125	369	233	224	155	464	204	44.3	36.7	105	91	0.188	110	38.6	2.98	97.2	404	0.144	4.37	0.766	1.35	0.549
H3_IHW_2	210	251	100	265	117	422	299	262	118	452	270	42.2	58.1	97.9	82.5	0.209	136	35.7	13.3	78	362	0.23	4.24	1.16	4	0.431
H3_IHW_3	195	200	121	162	119	319	211	192	163	407	172	39.5	57.5	107	94.4	0.227	128	34.4	3.36	73.6	154	0.287	2.55	1.13	2.88	0.75
H3_IHW_4	225	300	132	249	141	482	306	290	162	530	196	52.1	53.2	117	105	0.164	147	36.8	4.97	143	375	0.151	2.11	1.01	0.881	0.391
H3_IHW_5	228	263	138	223	133	441	290	277	168	454	266	59.1	57.2	126	116	0.281	158	46.1	4.75	106	211	0.501	3.04	1.21	1.03	1.02
H1_NF_1	249	389	154	259	156	382	238	233	411	994	307	49.6	178	101	121	0.242	121	31.7	57.1	209	398	0.325	16.9	1.95	1.26	1.35
H2_NF_1	274	290	191	196	158	335	225	205	278	959	250	47	66.1	106	130	0.117	130	37	5.5	120	388	0.316	6.98	0.527	1.44	0.404
H2_NF_2	351	348	277	312	264	498	319	291	355	1060	374	66.7	96.6	161	190	0.114	186	49	3.24	161	495	0.223	6.91	0.113	1.29	0.0877
H2_NF_3	387	527	336	508	301	862	508	496	372	1300	434	91	146		221	0.0463	365	66.3	3.76	221	691	0.212	4.53	0.0266	1.04	0.0576
H2_NF_4	212	272	225	293	203	593	373	349	112	589	401	69	99.4		164	0.0529	270	46.7	2.95	107	58.4	0.124	2.44	0.016	0.666	0.00885
H2_NF_5	342	542	327	350	271	647	399	362	332	1420	588	76.4	153	228	257	0.135	288	39.5	3.31	217	49.7	0.198	5.16	0.0166	0.373	0.0992
H3_NF_1	164	219	93.6	162	81	305	168	174	125	413	175	32.6	35.8	98.3	88.9	0.224	152	26.4	4.18	98.2	296	0.109	2.2	0.282	0.582	0.426
H3_NF_2	146	200	97.5	150	86.5	295	162	165	108	321	186	37.8	35.4	112	105	0.197	160	29.1	2.7	92	118	0.243	2.73	1.34	0.452	0.616
H3_NF_3	135	166	82.9	109	64.1	185	98.6	102	63.4	264	181	24	51	79.8	102	0.115	131	19.6	4.05	74.6	132	0.147	1.72	0.881	0.638	0.24
H3_NF_4	151	221	109	167	91.2	309	165	173	91.5	381	243	37.5	53.5	124	121	0.186	208	19.7	3.54	95.5	69.1	0.103	1.78	0.031	0.387	0.268
H3_NF_5	149	212	109	157	92.7	288	153	156	77.9	305	274	36.3	59.8	121	121	0.122	191	21.1	3.21	79.9	82.3	0.0755	1.04	0.183	1.3	0.167
H1_EF_1	174	241	101	88.5	77.2	112	65.6	68.7	81.1	812	508	25.4	94.8	63.3	135	0.0628	97.3	8.18	22	172	19.8	0.222	6.47	0.502	0.816	0.17
H2_EF_1	144	260	99.6	87	85.2	163	77	88.3	121	572	433	23	71.4	90.5	162	0.105	153	12.4	12	154	33.9	0.297	4.33	0.479	0.124	0.16
H2_EF_2	244	221	103	114	105	223	135	132	174	609	286	24.9	63	103	135	0.188	142	19.6	2.73	90	291	0.297	3.38	0.601	0.988	0.483
H2_EF_3	159	175	89.9	143	85.4	300	168	179	64.4	320	264	31.7	62.4	149	109	0.119	199	34.6	3.19	83.3	77.1	0.117	2.07	0.17	1.13	0.28
H2_EF_4	205	379	192	177	125	382	182	208	100	801	620	48.8	111	211	287	0.0377	289	17.1	5.13	265	31.1	0.214	0.769	0.0514	0.207
H2_EF_5	191	370	174	227	135	511	227	276	145	671	569	60.2	89.6		259	0.0732	380	20.7	4.73	223	25	0.194	0.352	0.0642	0.2	0.188
H3_EF_1	163	275	121	173	106	362	180	180	85.9	403	370	46.5	73.4	146	160	0.126	249	16.5	4.25	133	22.9	0.183	1.25	0.568	0.191	0.376
H3_EF_2	129	192	102	143	81.3	311	141	159	65.9	309	241	35.4	53.4	131	135	0.0938	214	14.8	2.78	101	47.4	0.0885	0.718	0.0374	0.191	0.164
H3_EF_3	138	207	93.4	128	71.9	274	122	138	83.3	333	296	31.7	52.8	117	135	0.202	211	12.3	2.98	102	27.5	0.157	1.12	0.56	0.28	0.461
H3_EF_4	159	255	105	142	76	229	109	118	91.6	313	657	29.1	44.5	116	120	0.135	193	18.6	10.5	95.1	43.3	0.081	2.64	1.04	0.57	0.282
H3_EF_5	305	516	259	330	182	580	304	311	224	790	574	62.4	140	159	296	0.195	317	25.1	11.5	535	71.5	0.431	2.76	0.177	0.786	0.258

## Sheet: S2
S2: Amino acid and biogenic amine concentrations in worker brains (µM). H refers to hive origin and D to age of worker (in days). IHW = in-hive worker, NF = new forager, EF = experienced forager.
sample_name	Glycine	Alanine	Serine	Proline	Valine	Threonine	Leucine	Isoleucine	Asparagine	Aspartate	Glutamine	Glutamate	Methionine	Histidine	Phenylalanine	Arginine	Tyrosine	Tryptophane	Ornithine	Lysine	Gaba	Tyramine	Dopamine	Kynurenine	Citrulline	Serotonine	Octopamine
H1_D0_1	164	1140	46	50.6	85.7	26.6	135	81.3	94.1	96.7	235	452	30.8	12	36.5	212	56.9	58.9	10.7	513	118	0.0385	0.0552	0.221	5.89	0.0946	0.0273
H1_D0_2	265	1250	69.5	62.7	181	44.6	190	107	136	116	558	605	26.4	28.3	59.1	289	100	76	21.3	802	122	0.0368	0.0418	0.303	3.52	0.087	0.0378
H1_D0_3	164	1290	42.9	44.9	70.7	22	109	65.1	81.1	95.2	263	501	21.1	10.6	45.7	229	66.5	60.9	8.97	398	95.4	0.0464	0.0768	0.237	2.83	0.0901	0.0381
H1_D0_4	226	1470	63.8	108	58.2	34	129	82.9	91.8	172	333	719	24.9	20.1	81.4	265	107	98.1	9.59	717	165	0.0351	0.111	0.304	3.08	0.111	0.0472
H1_D0_5	113	689	43.4	48.1	44.8	16.4	63.4	37.8	47.4	97.9	262	432	11	9.83	28.4	206	51.2	42.2	15.3	424	105	0.0521	0.0992	0.188	2.74	0.116	0.0545
H2_D0_1	88.2	441	17.7	21.2	16.7	6.71	32.7	18.9	24.3	35.1	92.1	190	5.04	4.26	18.1	108	33.9	26.6	5.63	131	52.1	0.0326	0.0392	0.137	1.55	0.0384	0.0304
H2_D0_2	162	1110	44.4	56.6	120	26.7	131	79.9	87.8	116	280	482	22.5	13.1	31.8	243	64.9	49.4	16	529	115	0.0467	0.0633	0.208	3.15	0.0965	0.0499
H2_D0_3	178	1140	45.3	68	59.2	26.7	97.3	65.5	77.2	104	273	561	23.9	16.4	51.4	257	83.2	54.7	15.3	658	117	0.0788	0.127	0.181	2.38	0.0984	0.0564
H2_D0_4	230	1240	57.7	120	81.4	46	119	93.7	97.6	106	295	489	9.57	16.3	46.6	296	96.8	51.2	17.6	842	132	0.0601	0.0478	0.25	2.63	0.0938	0.0534
H2_D0_5	187	1290	45.8	148	60.9	23	101	75.5	83.8	151	305	582	26.5	10.3	53.9	315	96.2	67.5	9.63	465	130	0.0681	0.0803	0.243	2.29	0.107	0.0676
H3_D0_1	112	641	38.7	39.8	39.5	11.5	50.6	32.6	37.5	91.5	188	439	7.45	5.87	22.8	156	44.4	26.1	8.32	390	84.9	0.0566	0.0427	0.156	2.29	0.0961	0.0542
H3_D0_2	154	976	43.6	74.4	75.3	20.6	82.3	49.4	59.7	139	303	464	13.5	11.3	30	177	59.6	33.5	11.1	381	104	0.0319	0.07	0.177	2.99	0.0954	0.0387
H3_D0_3	228	1310	56.1	106	93.5	24	135	84.7	104	230	401	585	20.3	17	46.3	283	94.9	58.9	13.2	474	140	0.0784	0.136	0.168	2.68	0.109	0.0496
H3_D0_4	157	1100	45.4	124	72.7	24.1	106	63.2	85.3	62.8	260	448	24.2	13.5	43.3	196	72.7	54.2	8.31	547	105	0.101	0.126	0.308	2.67	0.11	0.0718
H3_D0_5	172	1070	36.2	81.3	79.4	15.8	103	67.8	76.7	83.4	223	415	21.5	7.65	43.6	185	62.1	61	5.56	299	89.1	0.0411	0.0568	0.287	3.05	0.0812	0.0414
H1_D1_1	154	919	79.5	60	62.4	26.2	75.9	62	67.5	146	259	486	7.24	14.8	17.4	218	31.5	20.4	9.06	524	125	0.0218	0.0325	0.332	2.22	0.066	0.035
H1_D1_2	158	1170	72.4	99.8	76.2	34	78	56	64.2	181	366	609	14.5	23.3	23.9	299	35.3	26.5	4.81	488	143	0.0441	0.126	0.281	2.04	0.121	0.0485
H1_D1_3	319	1650	98.3	166	156	37.6	160	99.2	116	302	581	903	25.3	25	39.9	365	54.7	50.4	9.01	413	192	0.0341	0.116	0.387	2.52	0.109	0.0391
H1_D1_4	179	1570	102	198	106	40.7	115	93.7	102	210	412	460	18	26	32.5	330	53.9	41.8	11.6	563	157	0.0351	0.0854	0.295	2.38	0.0925	0.0366
H1_D1_5	180	1410	82	181	102	23.9	91.4	64.3	70.6	190	422	609	14.1	20.5	23.4	223	41	31.1	5.89	299	129	0.0505	0.0456	0.674	3.53	0.0964	0.0284
H2_D1_1	194	1530	70.7	189	134	34.5	111	62.7	79.7	55	383	515	15.2	20.1	26.1	268	36.1	28.6	7.09	565	164	0.0426	0.042	0.195	1.95	0.0758	0.0326
H2_D1_2	218	1650	94.6	94.1	86.5	26.2	110	65.6	79.5	142	290	495	20.5	15.4	23.2	224	34.3	33.5	7.21	306	171	0.0234	0.038	0.419	3.03	0.0641	0.0242
H2_D1_3	130	1140	50.4	59.3	84.2	30.4	105	59	74.6	165	357	744	13.9	17.4	19.5	261	30.8	31.7	7.98	577	162	0.0182	0.0296	0.173	1.95	0.0908	0.026
H2_D1_4	162	1220	69	76.6	101	35.2	106	63.8	80.1	190	389	791	16.2	15	23.5	242	28.4	26	14.8	594	186	0.0282	0.0225	0.184	2.57	0.0739	0.0278
H2_D1_5	153	1380	71.1	82.5	86.2	35.6	81.3	36.3	55.2	125	403	597	21.2	23.6	19.2	312	25.9	17.1	9.23	624	182	0.0166	0.039	0.0897	2.35	0.0871	0.025
H3_D1_1	112	805	62.7	17.8	56.4	21.4	56.8	35.4	43.5	122	207	413	13.1	9.24	13.8	156	22.9	15.1	7.9	340	107	0.0249	0.0497	0.132	2.69	0.0651	0.0319
H3_D1_2	227	1740	86.6	84.8	91.3	27.8	95.2	48.9	62.9	160	372	509	17.1	20.9	22.2	211	40.6	25.7	6.83	441	167	0.0181	0.0758	0.254	3.59	0.0815	0.0364
H3_D1_3	190	1430	67.8	57.1	84.9	29.7	104	58.8	75.9	170	349	643	18.7	16.5	20.7	213	36.6	26	5.67	436	144	0.0222	0.0653	0.17	2.52	0.0885	0.0299
H3_D1_4	164	1030	65.7	20.5	30.1	16.2	62.2	39.3	48.2	151	221	416	13.1	11.8	24.8	211	40.8	33.7	5.78	309	116	0.0246	0.069	0.209	3.05	0.0828	0.0379
H3_D1_5	123	1030	51.5	59.4	75.6	20.1	57.2	31.4	38.9	159	369	536	13.1	19.8	13.4	218	22.5	15.2	6.62	381	135	0.0175	0.0494	0.111	2.82	0.106	0.03
H1_D3_1	166	2200	77.3	141	69.6	41.5	129	70.4	90.8	39.4	323	533	11.6	31.8	15.2	284	24.5	10.7	14.4	489	134	0.0111	0.0223	0.2	1.87	0.0296	0.0278
H1_D3_2	207	2300	74.8	242	137	63.4	136	103	103	41.1	348	354	14	35.9	19.4	329	37.9	11.4	13.4	632	117	0.0117	0.0331	0.397	2.41	0.0315	0.0259
H1_D3_3	159	2210	56.7	153	67	42.2	118	68.9	90	50.6	286	550	16	30.2	10.3	270	19	9.05	11.8	445	125	0.0105	0.0335	0.137	1.77	0.037	0.0219
H1_D3_4	209	2480	86	202	130	71.7	185	110	132	57.7	491	579	28.6	40.8	23.4	342	42.3	13.4	10.9	384	141	0.0111	0.0367	0.255	1.96	0.0356	0.0285
H1_D3_5	156	2190	80.1	105	66	43.3	102	56.1	71.8	53.7	312	740	18.1	26.6	12.9	296	22.9	8.79	23.7	345	135	0.012	0.0323	0.162	2.75	0.0487	0.0221
H2_D3_1	242	3020	94.9	138	164	72.9	180	83.5	117	74.3	490	986	20.4	38.3	16.2	363	27.5	13.6	11.3	382	250	0.011	0.0314	0.266	3.09	0.0445	0.0229
H2_D3_2	300	3090	96.4	236	175	76	210	74.8	119	73.7	628	963	23.7	36.1	20.1	382	37.4	17.2	12.4	419	225	0.0117	0.0288	0.328	2.53	0.0455	0.0228
H2_D3_3	259	1980	92.3	382	143	66.3	195	66.5	116	211	591	984	15.8	35	16.1	353	21.2	13	12.6	267	225	0.0122	0.0364	0.36	1.99	0.0699	0.0179
H2_D3_4	248	1860	99.5	287	141	59.4	179	77.2	113	175	588	915	21.5	34.2	20.3	379	33.1	13.6	11.7	332	208	0.0147	0.0424	0.265	2.14	0.086	0.0214
H2_D3_5	284	2380	94.6	505	138	70.1	238	65.4	129	260	656	1100	20.3	32.7	20.3	407	30.1	19.8	13	318	284	0.012	0.0577	0.289	2.24	0.079	0.0209
H3_D3_1	164	1400	50	287	23.7	28.6	43	29.1	35.1	125	388	482	6.67	23.8	6.17	194	8.76	5.45	6.62	231	120	0.0124	0.0219	0.29	1.76	0.0575	0.0243
H3_D3_2	218	1720	71.3	247	35.4	40.1	73.3	41.7	50.4	109	437	623	13	33.1	10.8	281	14.3	11	8.64	287	192	0.0111	0.0278	0.236	2.08	0.0521	0.019
H3_D3_3	261	2110	80.7	455	41.1	51.1	71.1	42.8	52.2	151	693	821	10.5	45.3	13	326	17.3	15.5	7.49	252	190	0.0121	0.0462	0.291	2.26	0.0721	0.0255
H3_D3_4	185	1920	64.1	316	31.5	46.3	65.7	24.1	37.7	109	489	597	10.7	39.2	10.6	270	14.3	10.8	3.84	202	170	0.0123	0.0307	0.292	2.34	0.0543	0.0298
H3_D3_5	250	1880	83.2	414	52.5	62	78.9	33.7	54.3	223	672	755	17.2	33.4	15.3	276	22	16.7	6.16	247	189	0.0143	0.0718	0.257	2.44	0.0927	0.0367
H1_D5_1	209	1530	96.8	211	97.6	50.9	131	72.4	96.6	180	490	629	20	24	10.2	297	16.7	7.31	13.6	368	267	0.0115	0.0409	0.179	3.34	0.0856	0.0325
H1_D5_2	189	1840	78.8	201	78.3	57.7	113	60	80	112	507	648	18.5	38	12.1	297	21.5	7.09	12.4	189	236	0.0136	0.0378	0.133	2.77	0.0815	0.037
H1_D5_3	197	2060	96.2	223	87.8	52	118	60.2	82.9	120	535	766	13.7	35.3	11.3	351	18.1	7.75	10.1	156	266	0.0124	0.0436	0.225	2.7	0.0778	0.0327
H1_D5_4	226	2290	109	297	106	66.7	130	75.5	93.5	185	543	693	12.6	35.5	16.4	341	33.5	11.4	11.7	274	252	0.0154	0.0626	0.149	2.05	0.109	0.0832
H1_D5_5	202	2110	88.2	330	96.5	52.9	121	65.7	85	209	636	665	20.2	27.4	9.73	265	21.2	6.6	13.6	233	225	0.0124	0.0327	0.134	3.19	0.0711	0.0304
H2_D5_1	131	1220	60.7	201	54.1	40.4	93.8	35.4	54.8	209	417	766	7.44	30.4	6.35	277	10.5	7.33	7.96	154	192	0.0129	0.0346	0.178	1.98	0.116	0.0287
H2_D5_2	243	2060	97.9	329	118	66.2	127	74.5	99.4	234	636	787	16.4	36.9	12.5	315	21.1	9.97	12.9	235	294	0.0119	0.0605	0.163	2.34	0.0959	0.0271
H2_D5_3	270	2230	118	434	186	90.3	179	104	118	283	676	886	15.5	38.5	14.6	317	24.3	11.3	13.4	225	276	0.015	0.0996	0.363	2.48	0.119	0.0267
H2_D5_4	241	2080	111	316	110	61.2	153	68	94.9	222	645	856	19	35.8	13.2	349	16.8	9.96	10.9	170	0.0298	0.0123	0.0256	0.306	2.09	0.0727	0.0248
H2_D5_5	241	2250	92.8	322	106	62.4	130	60.7	84.8	199	530	730	18.6	40	9.34	356	14.4	9.44	9.68	223	262	0.0106	0.0366	0.255	2.01	0.069	0.0264
H3_D5_1	140	1540	64	203	31.8	29.2	38.2	50.4	47.1	76.1	334	486	5.83	32.5	8.07	189	12.8	6.49	8.09	202	174	0.013	0.0329	0.218	2.91	0.0849	0.023
H3_D5_2	97.2	1200	45.1	232	33.5	34.2	39.7	49.1	40.3	58.8	347	423	6.34	25.1	7.2	168	10.3	5.27	4.94	199	136	0.0123	0.0362	0.227	1.94	0.0838	0.0256
H3_D5_3	89.3	882	52.5	103	22.1	24.2	28.2	39.5	32.6	75.6	280	374	4.53	22.3	4.16	158	6.61	3.96	4.85	135	142	0.0122	0.0274	0.33	2.25	0.0552	0.0206
H3_D5_4	196	1450	70.7	270	51.3	44.5	52.2	73.4	62.7	162	449	591	10.4	36.1	9.59	262	11.4	7.88	6.57	291	200	0.0109	0.0351	0.262	1.91	0.0814	0.0201
H3_D5_5	198	1610	83.9	294	57.7	45.6	63	84.6	67.2	147	497	646	6.46	27.6	8.64	223	13.1	7.48	5.01	183	239	0.0117	0.0693	0.242	1.8	0.0977	0.0254
H1_IHW_1	122	1540	58.7	193	72.9	52.6	69.5	44.2	51	70.3	416	501	17.5	28.2	8.69	248	21.6	7.53	25.7	233	163	0.0127	0.0408	0.17	6.75	0.0949	0.025
H1_IHW_2	138	1740	71.8	246	56.8	34	42.9	34.4	33.8	106	426	697	14.9	22.9	9.99	304	15.7	6.64	15	158	202	0.0133	0.027	0.053	2.19	0.087	0.0307
H1_IHW_3	80.2	885	40.1	136	38.1	25.9	40.2	25.6	29.5	55.7	251	456	5.86	18.2	6.86	224	10.6	4.49	8.25	99.7	85.1	0.0128	0.0356	0.0894	1.74	0.0881	0.0295
H1_IHW_4	115	1170	52.1	196	48	27.2	49.9	30.9	36.2	105	297	591	8.68	23.1	8.11	246	10.9	4.94	10.7	212	135	0.0122	0.0234	0.0669	1.77	0.0822	0.0406
H1_IHW_5	137	1490	60.3	186	76.3	26	54.2	37.3	38.6	115	357	655	8.36	29.8	5.48	237	14.9	6.07	12.9	138	164	0.0141	0.0474	0.0667	2.18	0.101	0.0313
H2_IHW_1	55.7	1040	35.7	122	20.2	19	34.3	32	30.6	80.6	273	497	8.49	26.7	6.41	223	9.01	4.85	16.5	163	130	0.0125	0.047	0.0883	1.71	0.113	0.0228
H2_IHW_2	132	1340	59.6	224	42.6	41.4	41.9	41.1	37.8	90.1	379	625	12.7	29.5	6.93	234	9.23	5.97	14.3	178	0.0535	0.0129	0.0365	0.123	1.99	0.113	0.0336
H2_IHW_3	131	1450	55.5	180	47.7	38.7	45.9	41.4	39.2	94.1	416	644	7.35	35.1	9.49	284	13.2	6.27	11.4	201	170	0.0119	0.0403	0.118	1.58	0.114	0.0284
H2_IHW_4	87.9	956	38.3	155	29.4	25	34.9	33.6	32.6	85.8	277	516	6.08	25.8	6.98	239	8.66	5	8.5	141	119	0.0125	0.0427	0.102	1.69	0.107	0.0306
H2_IHW_5	117	1330	48.6	210	72.6	33.9	63.8	52.1	56.5	93	362	500	9.13	28.5	8.94	234	12.8	5.74	10.7	138	182	0.0135	0.0639	0.184	1.32	0.121	0.0357
H3_IHW_1	118	1130	43.4	180	30.5	24.4	43	31.7	34.4	86	332	469	7.8	24.2	6.66	177	9.86	4.43	6.33	147	112	0.0126	0.0252	0.175	2.16	0.0922	0.0204
H3_IHW_2	135	1210	53.1	206	50.2	26.1	62.4	51.4	55.6	107	399	528	6.96	19.1	4.6	218	17.3	4.02	13.2	232	156	0.0125	0.0487	0.144	1.99	0.102	0.0242
H3_IHW_3	124	1060	33.5	164	26.9	23.7	44.6	50.7	48.7	70.4	299	474	9.33	27.3	6.28	204	9.6	7.12	8.87	294	132	0.0109	0.0244	0.19	1.76	0.0757	0.0233
H3_IHW_4	104	980	29.8	110	17.4	21.1	34	35.6	33.7	64.2	241	396	7.89	23.2	5.83	197	8.66	4.8	11.3	287	124	0.0111	0.0216	0.154	1.51	0.0865	0.0202
H3_IHW_5	114	897	38.5	111	28.7	23.6	43.6	45.3	44	93	259	494	8.16	24.1	5.47	227	13.3	6.04	11.6	276	153	0.011	0.0291	0.0865	1.7	0.0893	0.022
H1_NF_1	197	1830	81.1	400	68.6	39.6	71.8	50.7	54.4	219	516	931	24.4	41.9	20.7	295	22.1	7.97	13.1	319	244	0.0145	0.0406	0.0699	2.02	0.0947	0.0335
H2_NF_1	152	1560	63.6	574	50.7	35.7	56.7	53.4	50.5	98	360	576	9.42	41.1	8.84	240	13.9	5.54	10.1	193	147	0.0107	0.0283	0.318	1.33	0.0684	0.0362
H2_NF_2	149	1470	54.9	357	43.4	36.4	53.7	44.6	47.1	136	460	657	16.8	34.7	11.1	209	13.6	5.29	8.2	161	176	0.0115	0.0329	0.209	2.09	0.0793	0.029
H2_NF_3	222	1850	88.4	657	58.7	43.3	75	75.4	67	132	491	821	11.3	39.2	15.4	225	26.7	8.03	8.64	255	177	0.0115	0.057	0.296	1.61	0.107	0.0365
H2_NF_4	125	1440	53.3	321	31.1	28	32.5	36.3	33.3	171	451	743	11	40.8	11	212	13.9	5.31	10.1	147	202	0.0138	0.033	0.0426	2.08	0.097	0.0274
H2_NF_5	75.6	943	33.7	142	16.5	13.3	21.9	27.2	22.4	88.8	325	548	6.13	29.1	4.99	190	12.7	2.26	9.28	163	138	0.0162	0.031	0.0206	1.5	0.0825	0.0255
H3_NF_1	96.3	1330	51.7	234	38	19.5	55	36.8	40.6	85.7	331	518	8.64	20.2	5.53	176	14.9	3.77	13.8	216	136	0.0122	0.0367	0.135	2.17	0.0807	0.022
H3_NF_2	124	1450	53.6	198	42.3	19.6	56.2	37.8	44.3	84.2	291	411	8.05	16.1	5.32	162	13.1	4.27	8.73	200	143	0.0148	0.0365	0.126	2.93	0.0823	0.0275
H3_NF_3	150	1340	52.1	206	41.2	20.5	58.1	33.3	40.4	123	393	511	15.1	24.1	6.46	208	14.6	4.47	11.2	253	166	0.0108	0.0172	0.114	2.26	0.0515	0.021
H3_NF_4	174	1520	42.6	268	51.3	17.3	48.7	38.2	41.1	107	347	585	26	23.8	8.94	156	14.2	3.64	10.7	276	194	0.0138	0.0235	0.0623	3.08	0.0905	0.0264
H3_NF_5	190	1920	56.8	277	65.4	31.5	74.4	44.7	52.7	71.4	393	637	16.8	32.8	10.9	259	20.3	4.99	15.8	311	238	0.0147	0.0263	0.133	2.41	0.0663	0.0203
H1_EF_1	101	1360	53.4	234	38.1	23.9	17.4	25.4	20.1	119	395	763	27.8	48.4	19.9	249	23.2	6.21	10.3	204	228	0.0184	0.0271	0.0731	3.16	0.0407	0.0308
H2_EF_1	119	1310	47.8	178	25.5	23.7	22.8	24.7	23	139	394	703	14.2	39.1	10.5	202	14.2	4.45	14	261	275	0.016	0.022	0.0325	3.81	0.0752	0.0224
H2_EF_2	126	1770	56.3	328	32.5	27.5	40.7	47.3	42.9	102	393	665	15.9	45	12.1	215	12	4.91	10.9	200	256	0.012	0.0204	0.073	2.73	0.0486	0.0213
H2_EF_3	116	1420	45.6	297	28.5	22.8	26.2	33.9	34	88.7	339	448	12	31.3	11.1	183	13.4	4.2	8.97	159	216	0.0146	0.0169	0.0513	2.49	0.0572	0.0222
H2_EF_4	144	1240	43.6	320	24.7	29.4	24.3	33.1	26.7	148	454	779	22.8	38.1	11.3	280	16.1	4.29	9.54	140	239	0.0142	0.0201	0.0424	2.9	0.062	0.0277
H2_EF_5	153	1270	40	205	24.4	20.1	27.2	24.9	21.8	106	369	614	16.8	28.5	10.7	226	14.7	4.49	8.75	132	244	0.0142	0.0236	0.0246	2.85	0.058	0.0241
H3_EF_1	112	938	37.4	184	26.8	17.5	32.7	23.4	28	74.5	246	369	8.78	24.2	5.59	125	13.5	2.46	6.42	77.9	0.0322	0.0145	0.0246	0.0334	2.52	0.0523	0.0188
H3_EF_2	79.9	899	29	160	24	11.9	26.3	19.2	21.1	54.5	188	292	11.3	21.5	4.7	131	10.1	1.95	5.54	109	161	0.0145	0.0263	0.0274	2.31	0.0686	0.0223
H3_EF_3	159	1420	48.7	248	34.9	27.7	43	30.3	32.9	112	357	695	11.6	27.4	11.1	201	20.7	4.25	7.96	168	250	0.0155	0.0268	0.0415	2.68	0.0692	0.0216
H3_EF_4	156	1370	84.4	241	49.4	28.5	52.6	36.1	40.1	82.4	311	384	18.1	28.7	9.76	173	18.8	4.89	12.3	333	201	0.0129	0.0279	0.138	2.09	0.0652	0.0255
H3_EF_5	136	2430	52	111	62.4	19.7	47.2	37.6	40.3	443	468		12.4	41	6.48	174	9.82	3.18	30	512	486	0.0112	0.0181	0.0533	4.93	0.0576	0.0335

## Sheet: S3
S2: Short-chain fatty acid concentrations in Worker guts (µM). H refers to hive origin and D to age of Worker (in days). IHW = in-hive worker, NF = new forager, EF = experienced forager.
sample_name	Propionate	Acetate	Butyrate	Valerate	Isovalerate	Isobutyrate	Lactate
H1_D0_1	1.355	16	1.13	0.94		0.486	10.5
H1_D0_2	1.665	97.5	1.385	0.915		0.46	91
H1_D0_3	1.235	13.4	1.085	0.905		0.437	7.45
H1_D0_4	1.515	12.75	1.165	0.89		0.426	6.3
H1_D0_5	1.955	21.95	1.285	0.92		0.455	8.8
H2_D0_1	1.415	18.3	1.41	0.91		0.45	5.05
H2_D0_2	1.405	10.1	1.12	0.925		0.435	8
H2_D0_3	1.37	10.55	1.125	0.935		0.449	5
H2_D0_4	1.465	10.6	1.325	0.94		0.437	5.6
H2_D0_5	1.48	9.8	1.16	0.915		0.437	5.55
H3_D0_1	1.885	66.5	1.825	0.925		0.515	37.3
H3_D0_2	2.395	46	1.715	0.975		0.493	25.4
H3_D0_3	2.04	13.9	1.53	0.985		0.488	6.85
H3_D0_4	2.215	20.85	1.51	1.015		0.457	7.25
H3_D0_5	2.355	22.05	1.63	0.945		0.455	6.65
H1_D1_1	2.84	109.25	1.975	0.935	0.313	0.535	290
H1_D1_2	2.735	322.5	2.275	0.965	0.262	0.58	415
H1_D1_3	3.315	362.5	1.985	0.945	0.424	0.72	812.5
H1_D1_4	3.02	427.5	3.005	0.995	0.955	1.475	975
H1_D1_5	2.72	492.5	3.025	1.135	0.64	1.64	637.5
H2_D1_1	2.375	647.5	3.025	1.05	0.835	1.225	312.5
H2_D1_2	1.71	68.25	1.32	0.89	0.062	0.51	118
H2_D1_3	3.13	520	2.26	0.935	0.436	0.575	385
H2_D1_4	2.965	287.5	2.44	1.08	0.655	0.9	355
H2_D1_5	3.07	690	2.445	0.915	0.302	0.725	765
H3_D1_1	4.305	702.5	2.65	1.12	0.208	0.58	105.25
H3_D1_2	1.62	183.5	1.76	0.935	0.098	0.492	257.5
H3_D1_3	2.995	615	2.07	0.97	0.202	0.56	385
H3_D1_4	2.755	522.5	2.21	0.98	0.131	0.585	224.5
H3_D1_5	4.545	475	2.42	1.05	0.76	0.68	485
H1_D3_1	14.95	900	8	1.295	4.775	3.75	21.75
H1_D3_2	58.5	1250	6.3	1.495	19.35	8.05	362.5
H1_D3_3	59.5	1542.5	13.3	1.63	6.7	4.015	60
H1_D3_4	29.4	1192.5	8.2	1.375	3.215	2.025	68
H1_D3_5	18	1545	8.3	1.32	9.3	2.71	59
H2_D3_1	44.2	1357.5	4.765	1.14	5.25	2.06	36
H2_D3_2	41.85	1317.5	4.94	1.415	4.47	2.175	179.5
H2_D3_3	62	1730	11.5	1.48	5.9	2.42	91.25
H2_D3_4	61	1477.5	6.05	1.275	8.05	3.11	44.25
H2_D3_5	61	1192.5	10.85	1.625	6.6	2.57	79.25
H3_D3_1	7.45	1240	4.975	2.63	3.75	1.855	212.25
H3_D3_2	28.85	1417.5	8.25	2.065	1.94	1.69	229.5
H3_D3_3	9.15	1067.5	3.065	1.535	0.7	0.66	462.5
H3_D3_4	33.3	1275	6.8	1.905	4.38	1.395	166
H3_D3_5	29.85	1155	11.85	1.67	2.19	1.05	186.25
H1_D5_1	40.55	967.5	4.825	1.34	7.25	2.585	14.05
H1_D5_2	40	1465	4.175	1.16	6.05	1.915	373
H1_D5_3	52.5	1810	10.15	1.345	6.1	6.25	14.3
H1_D5_4	71.5	1447.5	7.75	0.97	17.6	5.5	34.15
H1_D5_5	34.55	812.5	6.3	0.795	15.2	5.25	10.95
H2_D5_1	74	1762.5	11.85	1.185	14.3	3.595	23.85
H2_D5_2	70	1930	7.5	1.12	14.6	2.975	15.9
H2_D5_3	79.5	2102.5	10.3	1.255	20.15	7.8	15.75
H2_D5_4	55	1857.5	7.95	1.195	11.8	3.94	19.45
H2_D5_5	54	1160	6.35	1.38	11	2.57	80.5
H3_D5_1	102.5	2047.5	9.4	2.6	14.9	5.5	52
H3_D5_2	93	2015	10.3	2.865	13.4	4.195	34.05
H3_D5_3	51.5	1972.5	11.15	2.87	20.8	2.965	150
H3_D5_4	143	2092.5	19.25	3.14	16.4	4.075	21.3
H3_D5_5	88.5	1575	6.95	3.075	10.4	3.16	400
H1_IHW_1	88.5	1447.5	9.5	0.765	12.4	6.35	97.25
H1_IHW_2	166.5	1847.5	15.45	1.43	14	16	47.5
H1_IHW_3	107.5	1787.5	11.75	1.58	18.85	8.5	16.55
H1_IHW_4	96.5	1640	9.6	1.46	10.35	7.7	39.65
H1_IHW_5	45.9	1327.5	7.9	1.01	13.9	9.15	20.55
H2_IHW_1	82.5	1262.5	8.25	1.725	9.75	4.19	82
H2_IHW_2	85.5	1345	10.95	1.795	10.95	6.5	31.3
H2_IHW_3	93	1147.5	12	1.735	11.9	8.9	18.5
H2_IHW_4	25.65	632.5	3.19	1.375	3.985	2.59	32.1
H2_IHW_5	67.5	1322.5	6.95	2.085	16.45	5.5	31.9
H3_IHW_1	75	1485	11.7	1.965	7.2	5.1	41.1
H3_IHW_2	94	1695	11.2	2.045	12.15	4.55	26.3
H3_IHW_3	116	1460	9.45	1.67	8.35	4.18	30.15
H3_IHW_4	78.5	1367.5	10.75	1.59	10.55	5.15	17.5
H3_IHW_5	84	1587.5	15.9	2.115	13.35	6.4	25.25
H1_NF_1	93.5	2220	26.15	1.585	25.35	40.45	32.25
H2_NF_1	61	1170	6.85	1.585	9.05	5.15	18.7
H2_NF_2	17.65	800	2.775	1.56	4.855	1.25	37
H2_NF_3	43.6	347.5	5.8	1.82	10.6	3.835	36.5
H2_NF_4	17.55	590	2.4	1.795	2.795	1.2	157
H2_NF_5	22.8	627.5	5.8	1.775	2.97	1.105	523
H3_NF_1	72.5	1035	8.65	1.535	7.3	3.005	10.75
H3_NF_2	55.5	1112.5	7.65	1.47	8.9	7.05	17.9
H3_NF_3	19.65	595	3.62	1.38	5.3	1.545	175
H3_NF_4	17.55	457.5	4.085	1.085	4.075	3.435	20.9
H3_NF_5	12.9	552.5	4.595	1.445	7.35	2.63	43.55
H1_EF_1	9.85	787.5	4.385	2.855	2.38	2.775	2182.5
H2_EF_1	22.3	580	4.48	1.94	2.475	0.8	1105
H2_EF_2	56	1485	5.45	2.005	9.5	4.765	48.85
H2_EF_3	32.05	617.5	4.605	2.58	3.56	1.92	194.25
H2_EF_4	2.48	159	1.465	1.82	0.83	0.525	227.25
H2_EF_5	9.4	367.5	3.615	1.63	1.88	1.42	395
H3_EF_1	9.15	700	3.235	1.325	4.43	0.99	142.25
H3_EF_2	11.35	512.5	2.65	1.255	4.07	1.2	99.5
H3_EF_3	14.35	557.5	5.3	1.365	6.45	2.85	198.5
H3_EF_4	1.59	98	1.945	1.675	1.58	1.815	2.335
H3_EF_5	14.2	485	7.3	1.18	5.35	1.57	108
